# Supplementary material for: Genetic Association Analysis of Anti-VEGF Treatment Response in Neovascular Age-Related Macular Degeneration
Source: Int J Mol Sci. 2022 May 29;23(11):6094. doi: 10.3390/ijms23116094 (PMC9181567; doi:10.3390/ijms23116094)
Supplement: Supplementary file 1 [file ijms-23-06094-s001.zip]

Archive with 3 entries (2 files):
- ijms-1735715-supplementary/
- ijms-1735715-supplementary/Supplementary information file.pdf
- ijms-1735715-supplementary/Supplementary Tables S1 and S2.xlsx
