# Supplementary material for: Genetic Association Analysis of Anti-VEGF Treatment Response in Neovascular Age-Related Macular Degeneration
Source: Int J Mol Sci. 2022 May 29;23(11):6094. doi: 10.3390/ijms23116094 (PMC9181567; doi:10.3390/ijms23116094)
Supplement: Supplementary file 1 [file ijms-23-06094-s001.zip › ijms-1735715-supplementary/Supplementary Tables S1 and S2.xlsx]

## Sheet: S1_Studies
Table S1 Studies investigating the genetics of anti-VEGF nAMD treatment from 2014 to 2021
PMID	DOI	Publication Year	First Author	Title	Free Fulltext	Study type	Sample-size	Treatment response definition	Number Loci	Number Variants	Significant variants
25391986	10.1007/s00417-014-2838-5	2014	Yu Kawashima	Effects of aflibercept for ranibizumab-resistant neovascular age-related macular degeneration and polypoidal choroidal vasculopathy	T	Clinical/Observational study	41	CRT;VA	3	3	0
24813631	10.1016/j.ophtha.2014.02.025	2014	Stephanie A Hagstrom		T	Clinical/Observational study	831	TRT	1	4	0
24652518	10.1001/jamaophthalmol.2014.109	2014	Stephanie A Hagstrom	VEGFA and VEGFR2 gene polymorphisms and response to anti-vascular endothelial growth factor therapy: comparison of age-related macular degeneration treatments trials (CATT)	T	Clinical/Observational study	835	Various	2	8	0
24157918	10.1159/000354328	2014	dos Reis Veloso C.E.	VEGF Gene Polymorphism and Response to Intravitreal Ranibizumab in Neovascular Age-Related Macular Degeneration	T	Clinical/Observational study	92	VA	1	1	1
25742403	10.1590/0100-69912014006002	2014	Carlos Eduardo Veloso	CFH Y402H polymorphism and response to intravitreal ranibizumab in Brazilian patients with neovascular age-related macular degeneration	T	Clinical/Observational study	95	VA	1	1	1
25185256	10.1136/bjophthalmol-2014-305488	2014	Zizhong Hu	Association between variants A69S in ARMS2 gene and response to treatment of exudative AMD: a meta-analysis	T	Meta	2389	Various	1	1	1
24897289	10.2217/pgs.14.51	2014	Wataru Matsumiya	Evaluation of clinical and genetic indicators for the early response to intravitreal ranibizumab in exudative age-related macular degeneration	T	Clinical/Observational study	120	CRT	1	2	1
25558172	NA	2014	Un Chul Park	Pharmacogenetic associations with long-term response to anti-vascular endothelial growth factor treatment in neovascular AMD patients	T	Clinical/Observational study	394	VA	13	17	1
24522370	10.1007/s00417-014-2585-7	2014	Fernando Cruz-Gonzalez	Predictive value of VEGF A and VEGFR2 polymorphisms in the response to intravitreal ranibizumab treatment for wet AMD	T	Clinical/Observational study	94	VA	2	3	2
24365177	10.1016/j.ophtha.2013.10.047	2014	Manuel M Hermann	Polymorphisms in vascular endothelial growth factor receptor 2 are associated with better response rates to ranibizumab treatment in age-related macular degeneration	T	Clinical/Observational study	366	VA	9	126	2
26028346	10.1016/j.ophtha.2015.04.024	2015	Stephanie A Hagstrom	VEGFR2 Gene Polymorphisms and Response to Anti-Vascular Endothelial Growth Factor Therapy in Age-Related Macular Degeneration	T	Clinical/Observational study	647	VA	1	2	0
24961698	10.1007/s00417-014-2688-1	2015	Masayuki Hata	Two-year visual outcome of ranibizumab in typical neovascular age-related macular degeneration and polypoidal choroidal vasculopathy	T	Clinical/Observational study	85	VA	2	2	0
26271842	10.1016/j.ophtha.2015.06.053	2015	Yoshimasa Kuroda	Factors Associated with Recurrence of Age-Related Macular Degeneration after Anti-Vascular Endothelial Growth Factor Treatment: A Retrospective Cohort Study	T	Clinical/Observational study	326	VA	3	3	0
26439641	10.1159/000439172	2015	Flavio Mac Cord Medina	Pharmacogenetic Effect of Complement Factor H Gene Polymorphism in Response to the Initial Intravitreal Injection of Bevacizumab for Wet Age-Related Macular Degeneration	T	Clinical/Observational study	25	CRT;VA	1	1	1
26411831	10.1038/srep14517	2015	Guohai Chen	Pharmacogenetics of Complement Factor H Y402H Polymorphism and Treatment of Neovascular AMD with Anti-VEGF Agents: A Meta-Analysis	T	Meta	2704	Various	1	1	1
25402348	10.1111/aos.12587	2015	Stefano Piermarocchi	Combined effects of genetic and non-genetic risk factors affect response to ranibizumab in exudative age-related macular degeneration	T	Clinical/Observational study	94	VA	3	3	1
25596882	10.1016/j.survophthal.2014.11.002	2015	Fauser S	Genetic predictive biomarkers of anti-VEGF treatment response in patients with neovascular age-related macular degeneration.	T	Review	NA	Various	Review	10	10
27404493	10.1159/000446186	2016	Burcin Kepez Yildiz	CFH Y402H and VEGF Polymorphisms and Anti-VEGF Treatment Response in Exudative Age-Related Macular Degeneration	T	Clinical/Observational study	179	Fluid	2	2	0
27672596	10.18240/ijo.2016.09.12	2016	Fernando Cruz-Gonzalez	Influence of CFH, HTRA1 and ARMS2 polymorphisms in the response to intravitreal ranibizumab treatment for wet age-related macular degeneration in a Spanish population	T	Clinical/Observational study	100	CRT;VA	3	3	0
27116510	10.1055/s-0041-111801	2016	I Habibi	Effect of Risk Alleles in CFH, C3, and VEGFA on the Response to Intravitreal Bevacizumab in Tunisian Patients with Neovascular Age-related Macular Degeneration	T	Clinical/Observational study	90	VA	3	5	0
28002601	10.4238/gmr15049164	2016	H Bardak	Effect of ARMS2 gene polymorphism on intravitreal ranibizumab treatment for neovascular age-related macular degeneration	T	Clinical/Observational study	39	VA	1	1	1
26398858	10.3109/02713683.2015.1067325	2016	Berker Bakbak	Association of Apolipoprotein E Polymorphism with Intravitreal Ranibizumab Treatment Outcomes in Age-Related Macular Degeneration	F	Clinical/Observational study	109	VA	1	1	1
27151934	10.1111/aos.13049	2016	Nan Hong	Association of the polymorphism Y402H in the CFH gene with response to anti-VEGF treatment in age-related macular degeneration: a systematic review and meta-analysis	T	Meta	2963	CRT;VA	1	1	1
26705092	10.1016/j.ajo.2015.11.033	2016	Anjali R Shah	Predictors of Response to Intravitreal Anti-Vascular Endothelial Growth Factor Treatment of Age-Related Macular Degeneration	T	Clinical/Observational study	72	CRT;VA	1	2	1
29912491	NA	2016	Agnieszka Kubicka-Trząska	Association between Y402H, E318D and R102G polymorphisms of complement proteins genes and the response to intravitreal anti-VEGF treatment in patients with neovascular age-related macular degeneration	F	Clinical/Observational study	164	CRT;VA	3	3	1
27362858	10.1159/000446819	2016	Varun Chaudhary	Genetic Risk Evaluation in Wet Age-Related Macular Degeneration Treatment Response	T	Clinical/Observational study	70	VA	4	8	1
26653034	10.2217/pgs.15.153	2016	Stefano Lazzeri	IL-8 and VEGFR-2 polymorphisms modulate long-term functional response to intravitreal ranibizumab in exudative age-related macular degeneration	T	Clinical/Observational study	64	VA;retinal sensitivity	2	2	2
27892514	10.1038/srep37924	2016	Moeen Riaz	GWAS study using DNA pooling strategy identifies association of variant rs4910623 in OR52B4 gene with anti-VEGF treatment response in age-related macular degeneration	T	GWAS	673	VA	GWAS	GWAS	3
26426212	10.1097/FPC.0000000000000180	2016	Laura Lorés-Motta	A genetic variant in NRP1 is associated with worse response to ranibizumab treatment in neovascular age-related macular degeneration	T	Clinical/Observational study	377	VA	2	5	2
28637435	10.1186/s12886-017-0487-2	2017	Ya-Li Zhou	Association between polymorphism rs11200638 in the HTRA1 gene and the response to anti-VEGF treatment of exudative AMD: a meta-analysis	T	Meta	1570	CRT;VA	1	1	0
28471284	10.1080/09273948.2017.1311925	2017	Elvan Alper Sengul	Pharmacogenetic Aspect of Intravitreal Ranibizumab Treatment in Neovascular Age-Related Macular Degeneration: A Five-Year Follow-Up	F	Clinical/Observational study	90	VA	1	1	1
28744656	10.1007/s00417-017-3748-0	2017	Alicia Valverde-Megías	ARMS2 A69S polymorphism is associated with the number of ranibizumab injections needed for exudative age-related macular degeneration in a pro re nata regimen during 4 years of follow-up	T	Clinical/Observational study	103	Injections	2	2	1
28400373	10.1136/bjophthalmol-2016-309418	2017	Mingxing Wu	Association between VEGF-A and VEGFR-2 polymorphisms and response to treatment of neovascular AMD with anti-VEGF agents: a meta-analysis	T	Meta	444	CRT;VA	2	9	1
28835685	10.1038/s41598-017-09632-0	2017	Kenji Yamashiro	A prospective multicenter study on genome wide associations to ranibizumab treatment outcome for age-related macular degeneration	T	GWAS	461	Various	GWAS	GWAS	1
29393246	10.1159/000481178	2018	Varun Chaudhary	Genetic Risk Evaluation in Wet Age-Related Macular Degeneration Treatment Response	T	Clinical/Observational study	70	VA	4	8	0
29579408	10.17305/bjbms.2018.2493	2018	Nur Afiqah Mohamad	Analysis of the association between CFH Y402H polymorphism and response to intravitreal ranibizumab in patients with neovascular age-related macular degeneration (nAMD)	T	Clinical/Observational study	134	CRT;VA	1	1	1
30203451	10.1111/aos.13865	2018	Olivia Esteban	Effect of mitochondrial haplogroups on ranibizumab response in neovascular age-related macular degeneration patients: a pilot study	T	Clinical/Observational study	182	CFT;VA	4	4	1
30054556	10.1038/s10038-018-0493-0	2018	Masato Akiyama	Genome-wide association study suggests four variants influencing outcomes with ranibizumab therapy in exudative age-related macular degeneration	T	GWAS	919	VA	GWAS	GWAS	0
29852030	10.1001/jamaophthalmol.2018.2019	2018	Laura Lorés-Motta	Association of Genetic Variants With Response to Anti-Vascular Endothelial Growth Factor Therapy in Age-Related Macular Degeneration	T	GWAS	2058	VA	GWAS	GWAS	1
28926193	10.1111/aos.13519	2018	Estefania Cobos	Association between CFH, CFB, ARMS2, SERPINF1, VEGFR1 and VEGF polymorphisms and anatomical and functional response to ranibizumab treatment in neovascular age-related macular degeneration	T	Clinical/Observational study	403	CFT;VA;Fluid	6	9	2
28641277	10.1159/000475995	2019	Flavio Mac Cord Medina	Association of the CFH Y402H Polymorphism with the 1-Year Response of Exudative AMD to Intravitreal Anti-VEGF Treatment in the Brazilian Population	T	Clinical/Observational study	46	CRT;VA	1	1	1
31942429	10.4103/tjo.tjo_72_19	2019	Francisco Jose Rodríguez		T	Clinical/Observational study	61	CRT;VA	3	3	1
31909188	10.1136/bmjophth-2019-000273	2019	Irina Balikova	Genetic biomarkers in the VEGF pathway predicting response to anti-VEGF therapy in age-related macular degeneration	T	Clinical/Observational study	281	CRT;VA	VEGF Pathway	138	1
30795802	10.1186/s40246-019-0197-3	2019	Nur Afiqah Mohamad	Association of HTRA1 and ARMS2 gene polymorphisms with response to intravitreal ranibizumab among neovascular age-related macular degenerative subjects	T	Clinical/Observational study	145	CRT;VA	1	2	2
32871771	10.21873/invivo.12059	2020	Alvita Vilkeviciute	The Role of SNPs in IL1RL1 and IL1RAP Genes in Age-related Macular Degeneration Development and Treatment Efficacy	T	Clinical/Observational study	563	CRT;VA	2	2	0
33172148	10.3390/genes11111318	2020	Jussi J Paterno	Autophagy Genes for Wet Age-Related Macular Degeneration in a Finnish Case-Control Study	T	Clinical/Observational study	225	CRT;VA;Injections	6	10	0
32106291	10.1167/iovs.61.2.48	2020	Michelle Grunin	Association of a Variant in VWA3A with Response to Anti-Vascular Endothelial Growth Factor Treatment in Neovascular AMD	T	GWAS	295	VA	GWAS	GWAS	1
31916060	10.1007/s10792-019-01274-7	2020	Kalliopi Gourgouli	Investigation of genetic base in the treatment of age-related macular degeneration	T	Clinical/Observational study	52	CRT;VA	4	6	2
32346038	10.1038/s41598-020-64301-z	2020	Seigo Yoneyama	Genetic factors associated with response to as-needed aflibercept therapy for typical neovascular age-related macular degeneration and polypoidal choroidal vasculopathy	T	Clinical/Observational study	234	CRT;VA	6	7	3
32454495	10.1159/000508902	2020	Anniken Burés Jelstrup	Relationship between Aflibercept Efficacy and Genetic Variants of Genes Associated with Neovascular Age-Related Macular Degeneration: The BIOIMAGE Trial	T	Clinical/Observational study	194	CRT;VA	90	338	6
34083208	10.1136/bjophthalmol-2021-319054	2021	Brice Nguedia Vofo	Long-term outcome of neovascular age-related macular degeneration: association between treatment outcome and major risk alleles	T	Clinical/Observational study	66	CRT;VA	3	3	0
32428913	10.1159/000508738	2021	Jun Zhang	Meta-Analysis of the Pharmacogenetics of ARMS2 A69S Polymorphism and the Response to Advanced Age-Related Macular Degeneration	T	Meta	4008	Various	1	1	1
34577897	10.3390/medicina57090974	2021	Ruta Mockute	ABCA1 rs1883025 and CYP4F2 rs2108622 Gene Polymorphism Association with Age-Related Macular Degeneration and Anti-VEGF Treatment	T	Clinical/Observational study	104	CRT;VA	2	2	1
34403208	10.1111/aos.14970	2021	Zilin Wang	Genetic associations of anti-vascular endothelial growth factor therapy response in age-related macular degeneration: a systematic review and meta-analysis	T	Meta	NA	Various	8	24	9
			Legend
			PMID	PubMed identifier
			DOI	Digital Object Identifier
			Publication Year	Year of publication
			First Author	First author of publication
			Title	Manuscript title
			Free Fulltext	Availablity of free full text.
			Study type	Study category
			Sample-size	Number of included samples in the study.
			Treatment response definition	Parameter used to define treament response: Central retinal thickness (CRT), Thickest retinal thickness (TRT), Visual acuity (VA)
			Number Loci	Number of loci investigated in the study.
			Number Variants	Number of genetic variants investigated in the study.
			Significant variants	Number of variants reported to be significantly associated with treatment response.

## Sheet: S2_Variants
Table S2 Variants suggested to be associated with anti-VEGF nAMD treatment response in previous publications
Variant	Locus	Chromosome	Position	Included in replication	Reason exclusion	PMID reporting association	Effect allele	REF allele	Effect direction	P-Value	Sample size
rs10158937	OR52B4	1	66144876	TRUE	NA	27892514;34403208	C	A	+	0.0013	673
rs12138564	CCT3	1	156291600	TRUE	NA	29852030	T	G	+	1.38e-05	2058
rs3753394	CFH	1	196620917	TRUE	NA	25596882	C	T	+/-	+/-	65
rs800292	CFH	1	196642233	TRUE	NA	25596882;24897289;28926193	A	G	+/-	+/-	144
rs1061170	CFH	1	196659237	TRUE	NA	25596882;24897289;25742403; 26439641;25402348;26411831; 29912491;26705092;27151934;29579408;28641277;31942429;31916060;34403208	T	C	+/-	+/-	1510
rs1329428	CFH	1	196702810	TRUE	NA	32346038;34403208	T	C	+	0.002	234
rs1065489	CFH	1	196709774	TRUE	NA	25596882	G	T	+	0.04	65
rs17793056	CX3CR1	3	39309215	TRUE	NA	32454495	C	T	+	0.0197	194
rs6828477	VEGFR2	4	55966801	TRUE	NA	24365177	T	C	+	0.035	366
rs4576072	VEGFR2	4	55986238	TRUE	NA	24365177;26426212	T	C	+	0.004	366
rs2071559	VEGFR2	4	55992366	TRUE	NA	26653034	G	A	+	0.034	64
rs4073	IL-8	4	74606024	TRUE	NA	26653034	T	A	+	0.045	64
rs55667289	FLT4	5	180048641	FALSE	rare variant	31909188	G	A	+	0.0005	281
rs429608	C2	6	31930462	TRUE	NA	32346038	A	G	+	0.003	234
rs699946	VEGFA	6	43732669	TRUE	NA	25596882	G	A	+/-	+/-	173
rs699947	VEGFA	6	43736389	TRUE	NA	25596882;24522370;28400373	C	A	+/-	+/-	397
rs3025000	VEGFA	6	43746169	TRUE	NA	25596882	T	C	+/-	+/-	201
rs3025039	VEGFA	6	43752536	TRUE	NA	25558172	T	C	+	0.0027	394
rs2069845	IL6	7	22770149	TRUE	NA	32454495	G	A	+	0.0153	194
rs1883025	ABCA1	9	107664301	TRUE	NA	34577897	T	C	+	0.009	104
rs25681	C5	9	123780005	TRUE	NA	32454495	A	G	+	0.0006	194
rs2070296	NRP1	10	33552695	TRUE	NA	26426212	C	T	+	0.01	377
rs10490924	ARMS2	10	124214448	TRUE	NA	25596882;25185256;28002601;28835685;28744656;30795802;31916060;32346038;32428913;34403208	G	T	+/-	+/-	397
rs4910623	OR52B4	11	4389639	TRUE	NA	27892514;34403208	A	G	+	5.7e-05	673
rs12366035	VEGFB	11	64004692	TRUE	NA	32454495	T	C	+	0.0003	194
rs55732851	VWA3A	16	22137603	TRUE	NA	32106291	G	A	+	1.77e-06	295
rs1800775	CETP	16	56995236	TRUE	NA	32454495	C	A	+	0.002	194
rs12603486	SERPINF1	17	1667724	TRUE	NA	28926193	G	A	+	0.0018	403
rs13900	CCL2	17	32583911	TRUE	NA	32454495	T	C	+	0.0088	194
rs323085	OR52B4	18	49290621	TRUE	NA	27892514;34403208	G	A	+	0.00065	673
rs7412	APOE	19	45412079	TRUE	NA	26398858	C	T	+	0.01	109
rs1599988	MT	MT	4216	FALSE	On mitochondrial genome	30203451	T	C	+	0.01	182
Legend
Variant	RS identifier
Locus	Locus name
Chromosome	Chromosome on which the variant is located.
Position	Chromosomal position of the variant in hg19 coordinates.
Included in replication	Was the variant included in our replication study?
Reason exclusion	Reason for a variant being not included in our replication study.
PMID reporting association	PubMed identifier of studies reporting that the variant is significantly associated with nAMD treatment response.
Effect allele	Effect allele of the variant. Usually the allele associated with an improved treatment response.
REF allele	Alternative allele of the variant.
Effect direction	Direction of the effect on treatment response mapped to the effect allele. + means improved response. +/- symbolizes that the discovery study (in this case a review) reported conflicting results.
P-Value	P-value in discovery study. +/- indicates that the primary source for association is a review, which reported conflicting results.
Sample size	Sample size of discovery study.
